# Supplementary material for: Population growth as a driver of initial domestication in Eastern North America
Source: R Soc Open Sci. 2016 Aug 3;3(8):160319. doi: 10.1098/rsos.160319 (PMC5108960; doi:10.1098/rsos.160319)
Supplement: Dataset S1. Data of corrected and observed summed probability distributions (SPDs), site counts, and generalized additive model (GAM) fits per 100 year intervals from 0–15,000 cal BP. [file rsos160319supp2.xlsx]

## Sheet: WeitzelCodding_SupplementaryDat
Date	14Cobs	14Cobsup	14Cobslo	14Ccor	14Ccorup	14Ccorlo	14CGAMobs	14CGAMcor	SiteNum	SiteGAMobs	SiteGAMcor
0	0.0545409	0.0708823	0.0362292	0.0367032	0.0436988	0.0245702	0.281261	0.25575	0	34.4537	53.8441
100	0.0968715	0.111879	0.069306	0.069663	0.0765642	0.0500367	0.306142	0.281832	17	37.9784	59.8012
200	0.0991805	0.127526	0.0864304	0.0757507	0.0936354	0.0662498	0.333002	0.310414	23	41.8384	66.3882
300	0.160899	0.204604	0.161417	0.130362	0.162305	0.131037	0.361601	0.341441	13	46.0196	73.6173
400	0.347323	0.377966	0.339665	0.297728	0.321152	0.291365	0.391436	0.374665	39	50.4761	81.4649
500	0.595639	0.627376	0.617622	0.53863	0.565506	0.558649	0.42172	0.409601	57	55.125	89.863
600	0.973854	0.964724	0.940156	0.927009	0.917957	0.894954	0.451372	0.445509	106	59.8432	98.6914
700	1	1	1	1	1	1	0.479057	0.481391	143	64.4678	107.774
800	0.839913	0.852892	0.851203	0.880817	0.894013	0.89269	0.50326	0.516014	118	68.8021	116.877
900	0.645599	0.675489	0.654529	0.708869	0.740665	0.718757	0.522413	0.547973	112	72.6279	125.722
1000	0.52112	0.557451	0.527434	0.598212	0.638497	0.605573	0.535057	0.57579	76	75.7232	133.99
1100	0.48873	0.509471	0.477596	0.585772	0.609101	0.572539	0.540019	0.598041	82	77.8853	141.351
1200	0.447888	0.477944	0.443338	0.559762	0.595765	0.554194	0.536579	0.613496	84	78.9542	147.489
1300	0.456891	0.481279	0.441229	0.594719	0.625042	0.574436	0.524584	0.621255	69	78.8333	152.124
1400	0.441336	0.462592	0.420444	0.597614	0.624994	0.569426	0.504495	0.620853	70	77.5036	155.048
1500	0.358022	0.391591	0.346622	0.503736	0.549284	0.487823	0.477341	0.612317	57	75.0279	156.14
1600	0.30655	0.337326	0.296026	0.44771	0.490752	0.432481	0.444599	0.596167	50	71.5436	155.383
1700	0.301419	0.325417	0.280083	0.456539	0.491	0.424355	0.408015	0.573352	42	67.2465	152.858
1800	0.27988	0.308489	0.262374	0.439212	0.482211	0.411877	0.369404	0.545144	43	62.3679	148.742
1900	0.264841	0.288748	0.243616	0.430233	0.467128	0.395889	0.330471	0.513002	41	57.1494	143.28
2000	0.235383	0.25752	0.214668	0.395484	0.430608	0.36082	0.292672	0.478431	44	51.8201	136.768
2100	0.198151	0.226271	0.183899	0.344047	0.39067	0.319458	0.257127	0.442861	45	46.5791	129.519
2200	0.184249	0.204702	0.161341	0.330365	0.364743	0.28944	0.224601	0.407545	33	41.5844	121.844
2300	0.151606	0.179589	0.137898	0.280484	0.329858	0.25529	0.19552	0.373509	38	36.9491	114.025
2400	0.161392	0.190031	0.146015	0.307947	0.360339	0.278764	0.17003	0.341524	25	32.7437	106.307
2500	0.204101	0.223365	0.172398	0.401419	0.437375	0.339191	0.148062	0.312114	36	29.0012	98.8873
2600	0.182419	0.199799	0.150528	0.369484	0.402636	0.305017	0.129401	0.285586	44	25.7252	91.9139
2700	0.101223	0.13174	0.0946004	0.210916	0.271986	0.197302	0.113744	0.262067	16	22.8983	85.4892
2800	0.107195	0.128432	0.0860425	0.229788	0.272795	0.184598	0.100753	0.24155	18	20.4892	79.6749
2900	0.117061	0.136356	0.0946895	0.258022	0.298152	0.208857	0.0900849	0.223928	21	18.4594	74.4999
3000	0.1098	0.131726	0.0895066	0.248673	0.295956	0.202861	0.0814161	0.209038	19	16.7674	69.9673
3100	0.0981461	0.119518	0.0794008	0.228263	0.275536	0.184816	0.0744546	0.196681	18	15.3725	66.062
3200	0.0885726	0.109732	0.0714556	0.211437	0.259478	0.170729	0.0689452	0.186647	14	14.2362	62.756
3300	0.0869469	0.104655	0.067192	0.212955	0.253849	0.164715	0.0646692	0.178727	21	13.3239	60.0138
3400	0.0778296	0.0971088	0.0638287	0.19547	0.241396	0.160463	0.061442	0.172721	14	12.6047	57.7956
3500	0.0815521	0.0998107	0.0661901	0.209972	0.25456	0.170569	0.0591082	0.168441	14	12.0514	56.0598
3600	0.0909228	0.10983	0.0720942	0.239898	0.287519	0.190357	0.0575358	0.165712	17	11.6404	54.7643
3700	0.0961572	0.114859	0.0752615	0.259868	0.308251	0.203527	0.0566106	0.164367	15	11.3506	53.8668
3800	0.0853995	0.102255	0.0636465	0.236262	0.280647	0.176209	0.0562302	0.164247	23	11.1628	53.3253
3900	0.056666	0.0746861	0.0446545	0.160359	0.208863	0.126519	0.0562989	0.165189	10	11.0594	53.0972
4000	0.046276	0.0630433	0.0312457	0.133929	0.179881	0.0905634	0.0567226	0.167027	10	11.0234	53.1388
4100	0.0366956	0.0519515	0.021209	0.108562	0.151037	0.0628629	0.0574057	0.169586	11	11.0378	53.4046
4200	0.028697	0.0450419	0.0179993	0.0867423	0.133478	0.0545368	0.0582482	0.172674	4	11.0859	53.8465
4300	0.0386438	0.0546508	0.0242167	0.119457	0.166394	0.0749825	0.0591459	0.176087	6	11.1503	54.4138
4400	0.0567689	0.0742078	0.0393467	0.179388	0.232223	0.124457	0.059991	0.179607	9	11.2137	55.053
4500	0.0689712	0.0874257	0.0506591	0.222632	0.280146	0.163643	0.0606762	0.183008	13	11.2592	55.7087
4600	0.0748573	0.0929898	0.0542586	0.246713	0.304539	0.178936	0.0611002	0.18606	10	11.2706	56.3247
4700	0.068437	0.0844502	0.046036	0.230188	0.282045	0.154948	0.0611735	0.188548	18	11.2337	56.8462
4800	0.0392651	0.0561516	0.0284527	0.134659	0.190257	0.0977113	0.0608265	0.190275	12	11.1371	57.2217
4900	0.0364422	0.0507159	0.0232696	0.12747	0.175038	0.081511	0.060015	0.191082	7	10.9728	57.4057
5000	0.0417569	0.0575149	0.0283348	0.148982	0.202982	0.101213	0.0587245	0.190857	8	10.7369	57.3617
5100	0.0516446	0.0656764	0.0318859	0.187903	0.236879	0.116113	0.0569719	0.189542	6	10.4303	57.064
5200	0.0477298	0.0615069	0.0307924	0.176981	0.225974	0.114283	0.0548032	0.18714	12	10.058	56.4997
5300	0.0367055	0.0516513	0.0245404	0.138635	0.192907	0.0928035	0.052289	0.183712	4	9.62892	55.6692
5400	0.0364126	0.0506995	0.0213772	0.140101	0.192918	0.0823508	0.0495168	0.179373	9	9.15506	54.5862
5500	0.0359912	0.0500972	0.0207941	0.141035	0.194189	0.0815808	0.0465829	0.174279	7	8.65018	53.2764
5600	0.0327756	0.0475734	0.0196217	0.130757	0.187683	0.0783812	0.0435841	0.168618	9	8.12879	51.7754
5700	0.0360712	0.0516598	0.0246568	0.146514	0.20783	0.100263	0.0406103	0.16259	4	7.60499	50.1259
5800	0.0526309	0.0676027	0.032574	0.217667	0.277872	0.134804	0.0377392	0.156399	10	7.09161	48.3751
5900	0.0461932	0.063163	0.0319889	0.194366	0.264042	0.1347	0.0350337	0.15024	7	6.59953	46.5712
6000	0.0442841	0.0603363	0.0309318	0.189551	0.256527	0.132499	0.0325406	0.144289	6	6.13742	44.761
6100	0.0503189	0.0640346	0.0326663	0.219092	0.277174	0.142318	0.0302913	0.138697	6	5.7116	42.9882
6200	0.0423121	0.0578562	0.0266366	0.18731	0.254437	0.118006	0.0283042	0.133592	10	5.32622	41.2911
6300	0.0328756	0.047495	0.0210914	0.147922	0.211884	0.0949964	0.0265865	0.129073	7	4.98353	39.7025
6400	0.0298925	0.0434739	0.0175447	0.136702	0.196961	0.0803231	0.0251378	0.125219	4	4.68426	38.2492
6500	0.0283229	0.0415379	0.0142568	0.131627	0.191198	0.0663325	0.023952	0.122084	7	4.42795	36.9517
6600	0.0175381	0.0303266	0.00934845	0.0827487	0.141114	0.0441952	0.0230195	0.11971	4	4.21334	35.8257
6700	0.0161154	0.0266647	0.00724706	0.0772352	0.12577	0.0348056	0.0223296	0.118122	3	4.03864	34.8817
6800	0.0171088	0.0281174	0.00663749	0.0833019	0.134942	0.0323792	0.0218705	0.117337	2	3.90178	34.1268
6900	0.0164092	0.0273545	0.00738911	0.0811348	0.13332	0.0366062	0.0216309	0.117362	4	3.80057	33.5646
7000	0.0240274	0.0361613	0.0111676	0.12072	0.179942	0.056176	0.0215998	0.118197	3	3.73275	33.1964
7100	0.0287561	0.0416378	0.0149653	0.146716	0.210844	0.0764241	0.0217659	0.119837	6	3.6961	33.0213
7200	0.0264875	0.0396667	0.0135448	0.137165	0.203826	0.0702102	0.0221177	0.122264	6	3.68837	33.0366
7300	0.0238685	0.0369908	0.0122378	0.125428	0.192793	0.0643797	0.0226418	0.125454	3	3.70726	33.238
7400	0.0242905	0.0373039	0.0119168	0.129534	0.197382	0.063614	0.0233224	0.129366	4	3.75028	33.6191
7500	0.0233754	0.0363993	0.0123676	0.126468	0.195408	0.0669824	0.0241396	0.13394	4	3.81471	34.1716
7600	0.0268466	0.0385726	0.0138697	0.147373	0.210289	0.0762009	0.0250683	0.139095	3	3.89742	34.8844
7700	0.0251749	0.0382578	0.0149527	0.140163	0.211598	0.0833233	0.0260771	0.144725	5	3.99481	35.7432
7800	0.0321036	0.0451088	0.0182787	0.181313	0.253545	0.103296	0.027128	0.150691	1	4.10272	36.73
7900	0.0330713	0.04657	0.0189594	0.189401	0.26557	0.108642	0.0281763	0.156828	4	4.21639	37.8226
8000	0.0279568	0.0420341	0.0162195	0.162306	0.242845	0.0942283	0.0291717	0.162937	5	4.33051	38.9939
8100	0.0262675	0.0390911	0.0132321	0.154584	0.228832	0.0779266	0.0300606	0.168801	4	4.43935	40.2121
8200	0.0201671	0.0323832	0.0100435	0.120262	0.191786	0.0599514	0.0307894	0.174182	4	4.53696	41.4408
8300	0.0215583	0.0334533	0.0109368	0.130302	0.200933	0.0661617	0.0313078	0.178844	4	4.61744	42.6397
8400	0.0277981	0.0412145	0.0145744	0.170302	0.251462	0.089341	0.031574	0.182559	6	4.67534	43.766
8500	0.0289989	0.042255	0.0139142	0.180013	0.261333	0.0864192	0.0315578	0.185128	3	4.706	44.7754
8600	0.0239833	0.0358136	0.0113639	0.150802	0.224103	0.0715021	0.0312443	0.186396	4	4.70591	45.625
8700	0.0201032	0.0328762	0.0114048	0.128022	0.208262	0.0726879	0.0306356	0.186264	4	4.67299	46.2752
8800	0.0270107	0.0395693	0.0130532	0.17427	0.254393	0.0842614	0.0297504	0.184698	3	4.6068	46.6921
8900	0.0295289	0.0407425	0.014997	0.192956	0.265392	0.0980395	0.0286221	0.181734	7	4.50852	46.8499
9000	0.0264976	0.0407587	0.016052	0.175318	0.268904	0.106257	0.0272959	0.177473	2	4.38086	46.7325
9100	0.0343278	0.0483125	0.0191875	0.230005	0.323173	0.128598	0.025824	0.172072	4	4.22784	46.3349
9200	0.0342201	0.0478417	0.019803	0.232123	0.324023	0.134366	0.0242613	0.165732	7	4.05437	45.6633
9300	0.026886	0.0409449	0.0179335	0.184585	0.280475	0.123173	0.0226609	0.158681	3	3.86593	44.7345
9400	0.0322576	0.0455451	0.0193499	0.224186	0.316065	0.134516	0.0210708	0.151156	4	3.66811	43.5747
9500	0.0335495	0.0461867	0.0180508	0.235983	0.324466	0.126997	0.0195314	0.14339	6	3.46631	42.2178
9600	0.0167054	0.0290221	0.0089891	0.118848	0.205651	0.0639989	0.0180747	0.135596	6	3.26539	40.7027
9700	0.0108669	0.0214945	0.00460065	0.078187	0.153675	0.0331428	0.0167236	0.127962	1	3.06953	39.071
9800	0.0133533	0.024542	0.00462306	0.0972362	0.177848	0.0336954	0.0154929	0.120643	2	2.88208	37.3643
9900	0.0181177	0.0299745	0.00647664	0.133513	0.22021	0.0477551	0.0143904	0.113761	3	2.70557	35.6227
10000	0.0157858	0.0260869	0.00553137	0.11766	0.193685	0.0412562	0.0134182	0.107403	3	2.54174	33.8827
10100	0.0107121	0.0198216	0.00348571	0.080725	0.148483	0.0262963	0.012574	0.101627	3	2.39161	32.1759
10200	0.00877812	0.0168047	0.00251503	0.0668853	0.127105	0.019189	0.0118526	0.0964666	2	2.25561	30.529
10300	0.0106438	0.0187635	0.00259265	0.0820415	0.143773	0.0200042	0.0112469	0.0919341	2	2.13367	28.9627
10400	0.0112173	0.0192251	0.00250739	0.0874384	0.149052	0.0195626	0.0107484	0.0880255	2	2.02534	27.4928
10500	0.00962235	0.0183213	0.00209997	0.075826	0.143597	0.0165656	0.0103485	0.0847251	1	1.92989	26.1299
10600	0.00921388	0.0172948	0.00109424	0.0734051	0.137008	0.00872688	0.0100381	0.0820087	2	1.84639	24.8802
10700	0.00612929	0.0130786	0.00110617	0.0493337	0.104413	0.00891833	0.00980809	0.0798466	2	1.77379	23.7464
10800	0.00749034	0.0152385	0.00034061	0.0609667	0.123277	0.00277586	0.00964953	0.0782049	1	1.71092	22.7281
10900	0.00579414	0.0129369	0.000209422	0.0476493	0.105611	0.00172506	0.00955336	0.077047	3	1.65658	21.8225
11000	0.00500736	0.0116702	0.000656655	0.0416089	0.0961974	0.00546672	0.00951034	0.076334	1	1.60955	21.0251
11100	0.00941393	0.0179824	0.00174439	0.0791367	0.15061	0.014676	0.00951089	0.0760246	2	1.5686	20.3299
11200	0.0115226	0.0208786	0.00375145	0.0979032	0.176974	0.0318933	0.009545	0.0760746	2	1.5325	19.73
11300	0.0145684	0.0239745	0.00437339	0.125099	0.205584	0.0375684	0.00960208	0.0764366	2	1.50005	19.2179
11400	0.0142083	0.0229008	0.00403764	0.123271	0.198401	0.0350432	0.00967105	0.0770588	2	1.47012	18.7852
11500	0.00836559	0.0164993	0.00257293	0.0732949	0.144108	0.0225602	0.00974043	0.077885	2	1.44159	18.4237
11600	0.00682954	0.0142652	0.000641652	0.0604358	0.125751	0.00568354	0.00979866	0.0788538	0	1.41349	18.1246
11700	0.00524021	0.01164	0.000218888	0.0468264	0.10348	0.00195847	0.00983445	0.0798991	0	1.38491	17.8788
11800	0.0053332	0.0121299	0.000104372	0.0481407	0.109016	0.000943238	0.00983736	0.0809504	0	1.3551	17.6773
11900	0.00599954	0.0125007	0.000100813	0.0547078	0.113551	0.000920166	0.00979834	0.0819345	2	1.32347	17.5107
12000	0.00532472	0.0120487	0.000684533	0.0490307	0.110539	0.00630992	0.0097103	0.0827773	1	1.2896	17.3698
12100	0.00994389	0.0182815	0.00221587	0.0925262	0.169951	0.0206264	0.00956861	0.0834064	0	1.25327	17.2453
12200	0.0148155	0.0244408	0.00338242	0.139236	0.229811	0.0317928	0.00937142	0.0837541	0	1.21442	17.1279
12300	0.0106429	0.020323	0.00318357	0.100978	0.192832	0.030214	0.00911978	0.0837606	2	1.17321	17.0087
12400	0.00900724	0.0180332	0.00265147	0.0862765	0.172698	0.0254065	0.00881751	0.0833774	1	1.12991	16.8791
12500	0.0112119	0.0206779	0.00310037	0.108438	0.200094	0.029992	0.00847085	0.0825697	1	1.08495	16.7313
12600	0.0116219	0.0214502	0.00342973	0.113476	0.209618	0.0334933	0.00808789	0.0813188	1	1.03886	16.5581
12700	0.0126861	0.0220691	0.00382523	0.125044	0.21777	0.0377081	0.00767795	0.0796228	2	0.992193	16.3534
12800	0.0130881	0.0220369	0.00298758	0.13022	0.219535	0.0297268	0.00725083	0.0774966	1	0.945543	16.1122
12900	0.00715116	0.0145897	0.000704091	0.0717947	0.1465	0.00707103	0.00681619	0.0749709	2	0.899482	15.8311
13000	0.00201097	0.00637207	0.000136384	0.0203474	0.0642382	0.00138235	0.00638293	0.0720901	1	0.854531	15.5079
13100	0.00188029	0.00563818	3.85292e-05	0.0192001	0.057333	0.000394107	0.00595884	0.0689088	0	0.811148	15.1419
13200	0.00589437	0.0119128	1.14065e-05	0.0608241	0.122956	0.00011774	0.00555028	0.065489	1	0.769707	14.7342
13300	0.00573803	0.0122493	8.11024e-05	0.0597497	0.127636	0.000844742	0.00516213	0.0618963	1	0.730491	14.287
13400	0.00556968	0.0125827	0.000200053	0.058521	0.132349	0.00210248	0.00479779	0.0581962	1	0.693698	13.8039
13500	0.00520077	0.0116606	2.67098e-05	0.0551346	0.123756	0.000283222	0.00445926	0.0544514	1	0.659438	13.2896
13600	0.00389341	0.0102025	6.95247e-06	0.0416378	0.109232	7.43773e-05	0.0041474	0.0507195	1	0.627746	12.7496
13700	0.00236097	0.00662832	4.65338e-06	0.0254649	0.0714948	5.02217e-05	0.00386207	0.0470509	0	0.598587	12.1899
13800	0.00353087	0.00883929	6.02107e-06	0.0384319	0.096344	6.55531e-05	0.00360237	0.0434881	1	0.571875	11.6171
13900	0.00299956	0.00822056	3.66327e-06	0.0329334	0.090402	4.02312e-05	0.00336684	0.0400649	1	0.547476	11.0375
14000	0.0037358	0.00943882	7.37617e-07	0.0413798	0.104784	8.17099e-06	0.00315366	0.036807	1	0.525224	10.4574
14100	0.00656751	0.0134092	3.65305e-06	0.0733871	0.150287	4.08156e-05	0.00296075	0.0337323	0	0.504926	9.88254
14200	0.00475616	0.0106867	5.47173e-08	0.0536009	0.1208	6.16595e-07	0.00278596	0.0308517	0	0.486377	9.31823
14300	0.00207885	0.00656591	1.9848e-10	0.0236244	0.0748308	2.25566e-09	0.00262711	0.02817	1	0.469362	8.76904
14400	0.00195858	0.00634145	1.04971e-11	0.0224482	0.0729211	1.20306e-10	0.00248211	0.025687	1	0.453669	8.23873
14500	0.000639672	0.00250602	1.47276e-10	0.00739235	0.0290512	1.7021e-09	0.00234899	0.0233989	0	0.439091	7.7303
14600	0	0	1.61093e-12	0	0	1.87735e-11	0.00222597	0.0212985	0	0.425434	7.24591
14700	2.22064e-05	0.000139661	9.57156e-14	0.000263631	0.00168889	1.12472e-12	0.00211147	0.0193765	0	0.412524	6.78696
14800	0.000757163	0.00289304	1.86083e-16	0.0089785	0.0345096	2.20466e-15	0.00200419	0.0176222	0	0.400211	6.3541
14900	0.00318409	0.00812908	4.70067e-19	0.038053	0.0976564	5.6113e-18	0.00190305	0.016024	0	0.388377	5.94733
15000	0.00239719	0.00684874	0	0.0288871	0.0830061	0	0.00180728	0.0145698	1	0.376934	5.56605

## Sheet: WeitzelCodding_Metadata
Population growth prior to 5000 cal BP explains initial domestication in Eastern North America
NOTE: Please cite authors when using this data!
CITATION:
Weitzel, Elic M. and Brian F. Codding
n.d.	Population growth prior to 5000 cal BP explains initial domestication in Eastern North America. Submitted to Proceedings of the National Academy of Sciences.
ABSTRACT:
The transition to agriculture is one of the most significant events in human prehistory, yet explaining why people initially domesticated plants and animals remains a highly contentious research problem in archaeology. Two main competing hypotheses tend to dominate current debates. The first draws on the concept of niche construction (NC) to emphasize how the intentional management of wild resour…
GEOGRAPHIC REGION: Eastern North America
PERIOD OF RECORD: 15,000 cal BP - present
DESCRIPTION:
Summed radiocarbon probability-based estimates of relative human population in Eastern North America from 15,000 cal BP - present. Radiocarbon dates were obtained from the Canadian Archaeological Radiocarbon Database (CARD) (Morlan 2005). Dates from this database were sampled based on proximity to the seven earliest sites of domestication (Smith 2011) resulting in 3,750 dates. The data included h…
Date: calibrated date BP spanning 0-15,000 cal BP in 100 year intervals
14Cobs: the kernel density model of radiocarbon dates, uncorrected, sampled every 100 years
14Cobsup: the upper boundary of the 95% confidence interval for the uncorrected density data of radiocarbon dates
14Cobslo: the lower boundary of the 95% confidence interval for the uncorrected density data of radiocarbon dates
14Ccor: the kernel density model of radiocarbon dates, taphonomically corrected (Surovell et al. 2009), sampled every 100 years
14Ccorlo: the lower boundary of the 95% confidence interval for the uncorrected density data of radiocarbon dates
14Ccorup: the upper boundary of the 95% confidence interval for the uncorrected density data of radiocarbon dates
14CGAMobs: uncorrected values, sampled every 100 years, of the generalized additive model (GAM) of radiocarbon dates
14CGAMcor: taphonomically corrected values (Surovell et al. 2009), sampled every 100 years, of the generalized additive model (GAM) of radiocarbon dates
SiteNum: the number of sites in the CARD database dated to each 100-year interval from 0-15000 cal BP
SiteGAMobs: uncorrected values, sampled every 100 years, of the generalized additive model (GAM) for site counts
SiteGAMcor: taphonomically corrected values, sampled every 100 years, of the generalized additive model (GAM) for site counts
